# Supplementary material for: Insights into the progressive impact of high-fat-diet induced insulin resistance on skeletal muscle and myocardium: A comprehensive study on C57BL6 mice
Source: PLoS One. 2025 Jan 6;20(1):e0310458. doi: 10.1371/journal.pone.0310458 (PMC11703097; doi:10.1371/journal.pone.0310458)
Supplement: S1 Data — (ZIP) [file pone.0310458.s002.zip]

Archive with 122 entries (121 files):
- supporting files/
- supporting files/myocardium-AMPK-1.tif
- supporting files/myocardium-AMPK-2.tif
- supporting files/myocardium-AMPK-3.tif
- supporting files/myocardium-Akt-1.tif
- supporting files/myocardium-Akt-2.tif
- supporting files/myocardium-Akt-3.tif
- supporting files/myocardium-Drp1-1.tif
- supporting files/myocardium-Drp1-2.tif
- supporting files/myocardium-Drp1-3.tif
- supporting files/myocardium-FOXO1-1.tif
- supporting files/myocardium-FOXO1-2.tif
- supporting files/myocardium-FOXO1-3.tif
- supporting files/myocardium-G6Pase-1.tif
- supporting files/myocardium-G6Pase-2.tif
- supporting files/myocardium-G6Pase-3.tif
- supporting files/myocardium-GLUT4-1.tif
- supporting files/myocardium-GLUT4-2.tif
- supporting files/myocardium-GLUT4-3.tif
- supporting files/myocardium-GSK3β-1.tif
- supporting files/myocardium-GSK3β-2.tif
- supporting files/myocardium-GSK3β-3.tif
- supporting files/myocardium-Mfn2-1.tif
- supporting files/myocardium-Mfn2-2.tif
- supporting files/myocardium-Mfn2-3.tif
- supporting files/myocardium-Opa1-1.tif
- supporting files/myocardium-Opa1-2.tif
- supporting files/myocardium-Opa1-3.tif
- supporting files/myocardium-PAMPK-1.tif
- supporting files/myocardium-PAMPK-2.tif
- supporting files/myocardium-PAMPK-3.tif
- supporting files/myocardium-PAkt-1.tif
- supporting files/myocardium-PAkt-2.tif
- supporting files/myocardium-PAkt-3.tif
- supporting files/myocardium-PFOXO1-1.tif
- supporting files/myocardium-PFOXO1-2.tif
- supporting files/myocardium-PFOXO1-3.tif
- supporting files/myocardium-PGC1α-1.tif
- supporting files/myocardium-PGC1α-2.tif
- supporting files/myocardium-PGC1α-3.tif
- supporting files/myocardium-PGSK3β-1.tif
- supporting files/myocardium-PGSK3β-2.tif
- supporting files/myocardium-PGSK3β-3.tif
- supporting files/myocardium-PI3K-1.tif
- supporting files/myocardium-PI3K-2.tif
- supporting files/myocardium-PI3K-3.tif
- supporting files/myocardium-PINK1-1.tif
- supporting files/myocardium-PINK1-2.tif
- supporting files/myocardium-PINK1-3.tif
- supporting files/myocardium-PSamd-1.tif
- supporting files/myocardium-PSamd-2.tif
- supporting files/myocardium-PSamd-3.tif
- supporting files/myocardium-Parkin-1.tif
- supporting files/myocardium-Parkin-2.tif
- supporting files/myocardium-Parkin-3.tif
- supporting files/myocardium-SIRT1-1.tif
- supporting files/myocardium-SIRT1-2.tif
- supporting files/myocardium-SIRT1-3.tif
- supporting files/myocardium-TGFβ-1.tif
- supporting files/myocardium-TGFβ-2.tif
- supporting files/myocardium-TGFβ-3.tif
- supporting files/myocardium-βtubulin-1.tif
- supporting files/myocardium-βtubulin-2.tif
- supporting files/myocardium-βtubulin-3.tif
- supporting files/skeletal muscle-AMPK-1.tif
- supporting files/skeletal muscle-AMPK-2.tif
- supporting files/skeletal muscle-AMPK-3.tif
- supporting files/skeletal muscle-Akt-1.tif
- supporting files/skeletal muscle-Akt-2.tif
- supporting files/skeletal muscle-Akt-3.tif
- supporting files/skeletal muscle-Drp1-1.tif
- supporting files/skeletal muscle-Drp1-2.tif
- supporting files/skeletal muscle-Drp1-3.tif
- supporting files/skeletal muscle-FOXO1-1.tif
- supporting files/skeletal muscle-FOXO1-2.tif
- supporting files/skeletal muscle-FOXO1-3.tif
- supporting files/skeletal muscle-G6Pase-1.tif
- supporting files/skeletal muscle-G6Pase-2.tif
- supporting files/skeletal muscle-G6Pase-3.tif
- supporting files/skeletal muscle-GLUT4-1.tif
- supporting files/skeletal muscle-GLUT4-2.tif
- supporting files/skeletal muscle-GLUT4-3.tif
- supporting files/skeletal muscle-GSK3β-1.tif
- supporting files/skeletal muscle-GSK3β-2.tif
- supporting files/skeletal muscle-GSK3β-3.tif
- supporting files/skeletal muscle-Mfn2-1.tif
- supporting files/skeletal muscle-Mfn2-2.tif
- supporting files/skeletal muscle-Mfn2-3.tif
- supporting files/skeletal muscle-Opa1-1.tif
- supporting files/skeletal muscle-Opa1-2.tif
- supporting files/skeletal muscle-Opa1-3.tif
- supporting files/skeletal muscle-PAMPK-1.tif
- supporting files/skeletal muscle-PAMPK-2.tif
- supporting files/skeletal muscle-PAMPK-3.tif
- supporting files/skeletal muscle-PAkt-1.tif
- supporting files/skeletal muscle-PAkt-2.tif
- supporting files/skeletal muscle-PAkt-3.tif
- supporting files/skeletal muscle-PFOXO1-1.tif
- supporting files/skeletal muscle-PFOXO1-2.tif
- supporting files/skeletal muscle-PFOXO1-3.tif
- supporting files/skeletal muscle-PGC1α-1.tif
- supporting files/skeletal muscle-PGC1α-2.tif
- supporting files/skeletal muscle-PGC1α-3.tif
- supporting files/skeletal muscle-PGSK3β-1.tif
- supporting files/skeletal muscle-PGSK3β-2.tif
- supporting files/skeletal muscle-PGSK3β-3.tif
- supporting files/skeletal muscle-PI3K-1.tif
- supporting files/skeletal muscle-PI3K-2.tif
- supporting files/skeletal muscle-PI3K-3.tif
- supporting files/skeletal muscle-PINK1-1.tif
- supporting files/skeletal muscle-PINK1-2.tif
- supporting files/skeletal muscle-PINK1-3.tif
- supporting files/skeletal muscle-Parkin-1.tif
- supporting files/skeletal muscle-Parkin-2.tif
- supporting files/skeletal muscle-Parkin-3.tif
- supporting files/skeletal muscle-SIRT1-1.tif
- supporting files/skeletal muscle-SIRT1-2.tif
- supporting files/skeletal muscle-SIRT1-3.tif
- supporting files/skeletal muscle-βtubulin-1.tif
- supporting files/skeletal muscle-βtubulin-2.tif
- supporting files/skeletal muscle-βtubulin-3.tif
- supporting files/skeletal muscle-βtubulin-4.tif
