# Supplementary material for: Insights into the progressive impact of high-fat-diet induced insulin resistance on skeletal muscle and myocardium: A comprehensive study on C57BL6 mice
Source: PLoS One. 2025 Jan 6;20(1):e0310458. doi: 10.1371/journal.pone.0310458 (PMC11703097; doi:10.1371/journal.pone.0310458)
Supplement: S1 Raw images — Original blot for Fig 8A. Original blot for Fig 8I. Original blot for Fig 10A. Original blot for Fig 10A. (ZIP) [file pone.0310458.s003.zip]

Archive with 5 entries (5 files):
- S1 Raw images. Original blot for Fig 10A..docx
- S1 Raw images. Original blot for Fig 10a.docx
- S1 Raw images. Original blot for Fig 7E..docx
- S1 Raw images. Original blot for Fig 8A..docx
- S1 Raw images. Original blot for Fig 8I..docx
